# Supplementary material for: Promises and challenges in pharmacoepigenetics
Source: Camb Prism Precis Med. 2023 Feb 9;1:e18. doi: 10.1017/pcm.2023.6 (PMC10406571; doi:10.1017/pcm.2023.6)
Supplement: Supplementary file 1 [file wtcsup.zip]

Archive with 1 entries (1 files):
- S2752614323000066sup001.numbers
